# Supplementary material for: Aberrant DNA methylation of genes regulating CD4+ T cell HIV‐1 reservoir in women with HIV
Source: Clin Transl Med. 2025 Mar 11;15(3):e70267. doi: 10.1002/ctm2.70267 (PMC11896887; doi:10.1002/ctm2.70267)
Supplement: Supplementary file 1 — Supporting information [file CTM2-15-e70267-s002.xlsx]

## Sheet: ST1
Supplementary Table 1 | Epigenome-wide significant DNA methylation sites associated with CD4+ T cell total HIV-1 reservoir size.
Chr	CpG	Closest Gene	Gene Type	Location	CpG Region	Distance to TSS	t	p	FDR
1	chr1|_|119522622|_|119522622	TBX15	protein-coding	intron (NM_152380, intron 1 of 7)	island	8344	5.09	5.84e-07	0.0148
1	chr1|_|12538527|_|12538527	SNORA59A	snoRNA	intron (NM_015378, intron 67 of 69)	open sea	-28773	4.68	4.17e-06	0.0451
1	chr1|_|12676154|_|12676154	DHRS3	protein-coding	intron (NM_004753, intron 1 of 5)	shore	639	4.9	1.45e-06	0.0247
1	chr1|_|12676182|_|12676182	DHRS3	protein-coding	intron (NM_004753, intron 1 of 5)	shore	611	5.06	6.94e-07	0.0162
1	chr1|_|20441580|_|20441580	PLA2G2D	protein-coding	intron (NM_001271814, intron 2 of 2)	open sea	4449	-4.66	4.44e-06	0.0453
1	chr1|_|205238432|_|205238432	TMCC2	protein-coding	exon (NM_001242925, exon 3 of 5)	island	12107	4.7	3.78e-06	0.0434
1	chr1|_|207996298|_|207996298	MIR29B2CHG	ncRNA	promoter-TSS (NR_135298)	open sea	-250	5.07	6.55e-07	0.0156
1	chr1|_|207996320|_|207996320	MIR29B2CHG	ncRNA	promoter-TSS (NR_135298)	open sea	-272	4.87	1.71e-06	0.0271
1	chr1|_|207996635|_|207996635	MIR29B2CHG	ncRNA	promoter-TSS (NR_135298)	open sea	-587	4.83	2.03e-06	0.0301
1	chr1|_|210503803|_|210503803	HHAT	protein-coding	intron (NM_001170580, intron 1 of 11)	shore	1093	4.61	5.66e-06	0.049
1	chr1|_|228509598|_|228509598	MIR6742	ncRNA	exon (NM_052843, exon 55 of 81)	island	75212	5.02	8.27e-07	0.0183
1	chr1|_|228647291|_|228647291	HIST3H2BB	protein-coding	Intergenic	shore	1483	-4.92	1.34e-06	0.0242
1	chr1|_|230206397|_|230206397	GALNT2	protein-coding	intron (NM_004481, intron 1 of 15)	shelf	3412	4.66	4.55e-06	0.0455
1	chr1|_|236558503|_|236558503	EDARADD	protein-coding	promoter-TSS (NM_080738)	island	-210	-4.76	2.89e-06	0.0378
1	chr1|_|25890533|_|25890533	LDLRAP1	protein-coding	intron (NM_015627, intron 7 of 8)	open sea	20457	4.68	4.11e-06	0.0451
1	chr1|_|32672879|_|32672879	IQCC	protein-coding	exon (NM_001160042, exon 5 of 5)	shore	1607	5.63	3.85e-08	0.00329
1	chr1|_|42125554|_|42125554	EDN2	protein-coding	intron (NM_001127714, intron 1 of 7)	shore	-175200	-4.69	3.95e-06	0.0444
1	chr1|_|52498045|_|52498045	KTI12	protein-coding	non-coding (NR_046405, exon 3 of 3)	shore	1437	-4.73	3.41e-06	0.0412
1	chr1|_|61545122|_|61545122	NFIA	protein-coding	intron (NM_001145511, intron 1 of 10)	shelf	2223	6.39	5.49e-10	0.00021
1	chr1|_|62054900|_|62054900	MGC34796	pseudo	Intergenic	open sea	-65014	4.78	2.58e-06	0.036
1	chr1|_|65431252|_|65431252	JAK1	protein-coding	intron (NM_001321853, intron 2 of 26)	shore	980	-4.64	5.05e-06	0.0466
1	chr1|_|65530557|_|65530557	JAK1	protein-coding	intron (NM_001321853, intron 2 of 26)	shore	2872	4.63	5.17e-06	0.0467
1	chr1|_|79088770|_|79088770	IFI44L	protein-coding	intron (NM_006820, intron 1 of 8)	open sea	2637	-4.89	1.6e-06	0.0262
1	chr1|_|86081765|_|86081765	CCN1	protein-coding	Intergenic	island	35321	4.96	1.12e-06	0.0213
1	chr1|_|87795070|_|87795070	LMO4	protein-coding	intron (NM_006769, intron 1 of 4)	island	507	-4.71	3.54e-06	0.0418
1	chr1|_|92100108|_|92100108	CDC7	protein-coding	Intergenic	open sea	133443	5.08	6.16e-07	0.0154
1	chr1|_|9324641|_|9324641	H6PD	protein-coding	exon (NM_004285, exon 5 of 5)	shore	24735	4.92	1.38e-06	0.0243
1	chr1|_|949393|_|949393	ISG15	protein-coding	exon (NM_005101, exon 2 of 2)	island	516	-4.73	3.37e-06	0.041
1	chr1|_|949432|_|949432	ISG15	protein-coding	exon (NM_005101, exon 2 of 2)	island	555	-5.14	4.66e-07	0.0127
1	chr1|_|949595|_|949595	ISG15	protein-coding	exon (NM_005101, exon 2 of 2)	island	718	-4.72	3.52e-06	0.0418
1	chr1|_|949802|_|949802	ISG15	protein-coding	exon (NM_005101, exon 2 of 2)	island	925	-4.78	2.61e-06	0.0361
1	chr1|_|949824|_|949824	ISG15	protein-coding	TTS (NM_005101)	island	947	-4.76	2.83e-06	0.0376
10	chr10|_|13831251|_|13831251	FRMD4A	protein-coding	intron (NM_001318336, intron 4 of 23)	open sea	-81684	4.77	2.67e-06	0.0363
10	chr10|_|22611529|_|22611529	BMI1	protein-coding	intron (NM_005180, intron 1 of 9)	shelf	1501	4.75	3.01e-06	0.0384
10	chr10|_|22613026|_|22613026	BMI1	protein-coding	intron (NM_005180, intron 1 of 9)	shore	2998	4.87	1.73e-06	0.0272
10	chr10|_|3827619|_|3827619	KLF6	protein-coding	promoter-TSS (NM_001300)	island	-146	-4.66	4.49e-06	0.0453
10	chr10|_|678327|_|678327	LOC101930421	ncRNA	intron (NM_014974, intron 1 of 36)	island	3823	4.6	5.85e-06	0.0498
10	chr10|_|74855925|_|74855925	P4HA1	protein-coding	intron (NM_001142595, intron 1 of 15)	island	807	-4.71	3.58e-06	0.0419
10	chr10|_|88852546|_|88852546	GLUD1	protein-coding	intron (NM_001318905, intron 1 of 15)	shore	1298	5.11	5.43e-07	0.0139
10	chr10|_|91096290|_|91096290	IFIT3	protein-coding	intron (NM_001031683, intron 1 of 1)	open sea	4004	4.62	5.41e-06	0.0474
11	chr11|_|118790204|_|118790204	MIR4492	ncRNA	Intergenic	open sea	8787	5.13	4.84e-07	0.0128
11	chr11|_|119205273|_|119205273	RNF26	protein-coding	promoter-TSS (NM_032015)	island	36	-4.64	4.87e-06	0.0462
11	chr11|_|12008657|_|12008657	DKK3	protein-coding	intron (NM_001018057, intron 3 of 6)	open sea	21529	4.78	2.64e-06	0.0361
11	chr11|_|121324077|_|121324077	SORL1	protein-coding	intron (NM_003105, intron 1 of 47)	shore	1054	5.55	5.75e-08	0.00398
11	chr11|_|121324475|_|121324475	SORL1	protein-coding	intron (NM_003105, intron 1 of 47)	shore	1452	4.73	3.32e-06	0.0409
11	chr11|_|129940619|_|129940619	APLP2	protein-coding	exon (NM_001243299, exon 1 of 17)	island	156	-4.69	4.03e-06	0.045
11	chr11|_|130732061|_|130732061	LINC02551	ncRNA	promoter-TSS (NR_125383)	open sea	-56	-4.68	4.21e-06	0.0452
11	chr11|_|19894314|_|19894314	MIR4694	ncRNA	intron (NM_001244963, intron 4 of 39)	open sea	-112685	5.21	3.36e-07	0.0107
11	chr11|_|2417654|_|2417654	TSSC4	protein-coding	intron (NM_004356, intron 6 of 7)	island	-4326	5.45	9.77e-08	0.00582
11	chr11|_|2949814|_|2949814	PHLDA2	protein-coding	3' UTR (NM_003311, exon 2 of 2)	island	836	4.73	3.26e-06	0.0406
11	chr11|_|35965505|_|35965505	LDLRAD3	protein-coding	promoter-TSS (NM_001304263)	shore	-26	-4.97	1.08e-06	0.0212
11	chr11|_|43910357|_|43910357	ALKBH3	protein-coding	intron (NM_139178, intron 5 of 9)	open sea	7976	4.74	3.19e-06	0.0404
11	chr11|_|58939407|_|58939407	DTX4	protein-coding	promoter-TSS (NM_015177)	island	-198	-4.67	4.28e-06	0.0452
11	chr11|_|63986664|_|63986664	TRPT1	protein-coding	intron (NM_178443, intron 6 of 14)	open sea	6677	4.63	5.22e-06	0.0467
11	chr11|_|65381584|_|65381584	MAP3K11	protein-coding	5' UTR (NM_002419, exon 1 of 10)	island	108	-4.67	4.42e-06	0.0453
11	chr11|_|69181933|_|69181933	LOC102724265	protein-coding	Intergenic	open sea	-58490	4.97	1.09e-06	0.0212
11	chr11|_|71208625|_|71208625	MIR6754	ncRNA	exon (NM_018161, exon 19 of 21)	open sea	24076	5.46	9.1e-08	0.00573
11	chr11|_|75062114|_|75062114	ARRB1	protein-coding	intron (NM_004041, intron 1 of 15)	shore	591	4.73	3.35e-06	0.0409
12	chr12|_|109535868|_|109535868	UNG	protein-coding	promoter-TSS (NM_003362)	island	-109	-4.67	4.27e-06	0.0452
12	chr12|_|121340820|_|121340820	SPPL3	protein-coding	intron (NM_139015, intron 1 of 10)	shore	1341	4.68	4.05e-06	0.045
12	chr12|_|129283550|_|129283550	SLC15A4	protein-coding	intron (NM_145648, intron 7 of 7)	shelf	24953	4.64	5.09e-06	0.0467
12	chr12|_|45268614|_|45268614	NELL2	protein-coding	intron (NM_001145108, intron 2 of 19)	shore	830	4.82	2.11e-06	0.0311
12	chr12|_|54773517|_|54773517	ZNF385A	protein-coding	intron (NM_001290002, intron 3 of 8)	shore	5000	-4.76	2.86e-06	0.0376
12	chr12|_|66284924|_|66284924	HMGA2-AS1	ncRNA	intron (NM_001300918, intron 3 of 4)	open sea	-8819	4.67	4.42e-06	0.0453
12	chr12|_|68833063|_|68833063	LINC02384	ncRNA	intron (NR_120458, intron 2 of 3)	open sea	12201	4.71	3.66e-06	0.0423
12	chr12|_|88536208|_|88536208	TMTC3	protein-coding	promoter-TSS (NM_025114)	shore	124	-4.76	2.91e-06	0.0378
13	chr13|_|113742840|_|113742840	F7	protein-coding	intron (NM_024979, intron 24 of 29)	island	-17262	4.93	1.29e-06	0.0235
13	chr13|_|114263419|_|114263419	TFDP1	protein-coding	intron (NM_007111, intron 2 of 11)	shelf	24351	4.72	3.54e-06	0.0418
13	chr13|_|43565288|_|43565288	EPSTI1	protein-coding	intron (NM_001330543, intron 1 of 11)	shore	1089	-5.75	1.94e-08	0.00224
13	chr13|_|50654305|_|50654305	DLEU2	ncRNA	intron (NR_152566, intron 1 of 13)	shore	1872	-4.85	1.88e-06	0.0285
14	chr14|_|100014866|_|100014866	CCDC85C	protein-coding	intron (NM_001144995, intron 1 of 5)	open sea	55678	-4.8	2.37e-06	0.034
14	chr14|_|50159516|_|50159516	KLHDC1	protein-coding	promoter-TSS (NM_172193)	shore	-322	4.66	4.52e-06	0.0454
14	chr14|_|50159549|_|50159549	KLHDC1	protein-coding	promoter-TSS (NM_172193)	shore	-289	4.65	4.66e-06	0.046
14	chr14|_|68806346|_|68806346	LOC100996664	ncRNA	intron (NM_001321817, intron 9 of 11)	open sea	289158	5.42	1.12e-07	0.00582
14	chr14|_|69431132|_|69431132	ACTN1	protein-coding	intron (NM_001130005, intron 1 of 20)	open sea	14887	4.66	4.62e-06	0.0459
14	chr14|_|74250897|_|74250897	ELMSAN1	protein-coding	intron (NM_001043318, intron 1 of 11)	shelf	3014	5.37	1.43e-07	0.00632
14	chr14|_|91118511|_|91118511	LOC101928909	ncRNA	intron (NM_001010854, intron 13 of 19)	open sea	9538	4.6	5.87e-06	0.0498
14	chr14|_|94576948|_|94576948	IFI27	protein-coding	promoter-TSS (NM_001288952)	open sea	-134	-5.02	8.15e-07	0.0182
15	chr15|_|28363861|_|28363861	OCA2	protein-coding	intron (NM_004667, intron 86 of 92)	shore	-19400	5.22	3.16e-07	0.0107
15	chr15|_|43213461|_|43213461	TTBK2	protein-coding	promoter-TSS (NM_173500)	island	-485	-4.63	5.26e-06	0.0467
15	chr15|_|44829524|_|44829524	EIF3J	protein-coding	promoter-TSS (NR_034171)	island	179	-4.89	1.53e-06	0.0256
15	chr15|_|55562787|_|55562787	RAB27A	protein-coding	promoter-TSS (NM_183234)	open sea	-190	-4.64	4.87e-06	0.0462
15	chr15|_|76136822|_|76136822	UBE2Q2	protein-coding	exon (NM_001145335, exon 1 of 13)	island	437	-4.89	1.57e-06	0.0259
15	chr15|_|85141634|_|85141634	ZSCAN2	protein-coding	Intergenic	shelf	-2606	5.42	1.11e-07	0.00582
15	chr15|_|86250388|_|86250388	LOC101929679	ncRNA	intron (NM_007200, intron 17 of 36)	open sea	51568	-4.75	2.98e-06	0.0382
15	chr15|_|90592644|_|90592644	ZNF710-AS1	ncRNA	intron (NM_198526, intron 1 of 4)	open sea	32795	5.16	4.2e-07	0.0121
16	chr16|_|1587685|_|1587685	TMEM204	protein-coding	intron (NM_024600, intron 1 of 2)	island	4018	4.66	4.46e-06	0.0453
16	chr16|_|17562841|_|17562841	XYLT1	protein-coding	intron (NM_022166, intron 1 of 11)	open sea	1976	4.65	4.85e-06	0.0462
16	chr16|_|4714767|_|4714767	MIR6769A	ncRNA	exon (NM_001142289, exon 6 of 16)	open sea	-6552	4.8	2.37e-06	0.034
16	chr16|_|4714785|_|4714785	MIR6769A	ncRNA	intron (NM_001142290, intron 6 of 16)	open sea	-6534	4.73	3.24e-06	0.0406
16	chr16|_|67840596|_|67840596	RANBP10	protein-coding	promoter-TSS (NM_001320240)	island	-133	-4.68	4.16e-06	0.0451
16	chr16|_|67917790|_|67917790	NRN1L	protein-coding	promoter-TSS (NM_001348682)	shore	-998	-4.82	2.17e-06	0.0318
16	chr16|_|89186212|_|89186212	ACSF3	protein-coding	intron (NR_147928, intron 7 of 11)	island	-16744	5.16	4.18e-07	0.0121
17	chr17|_|15947905|_|15947905	TTC19	protein-coding	intron (NM_006311, intron 42 of 45)	open sea	44767	5.39	1.32e-07	0.00601
17	chr17|_|34053057|_|34053057	RASL10B	protein-coding	3' UTR (NM_001030006, exon 22 of 22)	open sea	-5601	4.64	4.95e-06	0.0463
17	chr17|_|37308724|_|37308724	PLXDC1	protein-coding	promoter-TSS (NM_020405)	shore	-834	4.73	3.34e-06	0.0409
17	chr17|_|47269770|_|47269770	GNGT2	protein-coding	Intergenic	island	16973	-5.13	4.87e-07	0.0128
17	chr17|_|47437764|_|47437764	LOC102724596	ncRNA	promoter-TSS (NR_110884)	shore	-763	4.87	1.75e-06	0.0273
17	chr17|_|47437977|_|47437977	LOC102724596	ncRNA	promoter-TSS (NR_110884)	shore	-550	4.63	5.14e-06	0.0467
17	chr17|_|4792906|_|4792906	C17orf107	protein-coding	intron (NM_153827, intron 12 of 31)	open sea	-9925	5.44	1.01e-07	0.00582
17	chr17|_|7381576|_|7381576	ZBTB4	protein-coding	intron (NM_020899, intron 1 of 3)	shore	1374	4.94	1.23e-06	0.0226
17	chr17|_|73842018|_|73842018	UNC13D	protein-coding	3' UTR (NM_001330499, exon 7 of 7)	open sea	-1220	4.79	2.45e-06	0.0346
17	chr17|_|77537804|_|77537804	RBFOX3	protein-coding	Intergenic	open sea	-25574	4.99	9.59e-07	0.0194
17	chr17|_|79205419|_|79205419	LOC105371925	ncRNA	exon (NM_001363764, exon 10 of 13)	open sea	2912	5.33	1.75e-07	0.00686
17	chr17|_|80250788|_|80250788	LINC01970	ncRNA	promoter-TSS (NR_135639)	island	-98	-4.91	1.44e-06	0.0247
18	chr18|_|74823036|_|74823036	MBP	protein-coding	intron (NM_001025100, intron 1 of 3)	shore	21703	5.21	3.36e-07	0.0107
18	chr18|_|77273175|_|77273175	LOC284240	ncRNA	intron (NM_001278673, intron 8 of 8)	island	-66107	6.54	2.22e-10	0.00021
19	chr19|_|10747272|_|10747272	SLC44A2	protein-coding	intron (NM_020428, intron 15 of 21)	island	11043	5.41	1.18e-07	0.00598
19	chr19|_|10802969|_|10802969	QTRT1	protein-coding	3' UTR (NM_012218, exon 20 of 20)	open sea	-9146	4.71	3.66e-06	0.0423
19	chr19|_|12792361|_|12792361	DHPS	protein-coding	promoter-TSS (NM_001206974)	island	-177	4.88	1.65e-06	0.0266
19	chr19|_|15228762|_|15228762	ILVBL	protein-coding	exon (NM_006844, exon 10 of 16)	shelf	7835	6.08	3.27e-09	0.000971
19	chr19|_|19626912|_|19626912	NDUFA13	protein-coding	promoter-TSS (NM_032037)	island	-122	-4.85	1.87e-06	0.0285
19	chr19|_|3165770|_|3165770	LOC100996351	ncRNA	Intergenic	shelf	-10597	4.7	3.89e-06	0.0444
19	chr19|_|39799223|_|39799223	LRFN1	protein-coding	intron (NM_020862, intron 1 of 1)	island	6753	4.69	3.94e-06	0.0444
19	chr19|_|4117482|_|4117482	MAP2K2	protein-coding	exon (NM_030662, exon 2 of 11)	open sea	6644	5.31	1.96e-07	0.00754
19	chr19|_|41815100|_|41815100	CCDC97	protein-coding	promoter-TSS (NM_052848)	shore	-977	5.2	3.42e-07	0.0108
19	chr19|_|42746845|_|42746845	GSK3A	protein-coding	promoter-TSS (NM_019884)	island	-91	-5.4	1.27e-07	0.006
19	chr19|_|47614726|_|47614726	ZC3H4	protein-coding	intron (NM_015168, intron 2 of 14)	shore	2307	-5.18	3.87e-07	0.0117
19	chr19|_|53466114|_|53466114	ZNF816	protein-coding	promoter-TSS (NM_001202456)	island	20	-4.86	1.76e-06	0.0273
19	chr19|_|53561746|_|53561746	ERVV-2	protein-coding	Intergenic	island	13753	4.67	4.41e-06	0.0453
19	chr19|_|54876394|_|54876394	LAIR1	protein-coding	non-coding (NR_110279, exon 1 of 10)	open sea	144	4.65	4.77e-06	0.0462
19	chr19|_|56693404|_|56693404	GALP	protein-coding	intron (NM_033106, intron 3 of 5)	open sea	6015	4.84	1.97e-06	0.0297
19	chr19|_|57988524|_|57988524	ZNF772	protein-coding	intron (NM_001024596, intron 1 of 4)	open sea	410	-4.91	1.43e-06	0.0247
19	chr19|_|58838319|_|58838319	ZSCAN22	protein-coding	promoter-TSS (NM_001321117)	island	-41	-4.62	5.51e-06	0.0479
19	chr19|_|8008201|_|8008201	TIMM44	protein-coding	intron (NM_006351, intron 1 of 12)	island	350	-5.01	8.8e-07	0.0187
2	chr2|_|127814807|_|127814807	BIN1	protein-coding	intron (NM_139344, intron 11 of 17)	shelf	24834	5.89	9.1e-09	0.00145
2	chr2|_|131792037|_|131792037	FAM168B	protein-coding	intron (NM_001367493, intron 5 of 13)	shore	58698	4.62	5.43e-06	0.0474
2	chr2|_|173294309|_|173294309	ITGA6	protein-coding	intron (NM_001079818, intron 1 of 24)	shore	1995	4.65	4.84e-06	0.0462
2	chr2|_|235961573|_|235961573			intron (NM_001371304, intron 5 of 5)	open sea	25194	5.93	7.26e-09	0.00137
2	chr2|_|238644611|_|238644611	LRRFIP1	protein-coding	intron (NM_001137550, intron 10 of 23)	shore	43763	5.13	4.84e-07	0.0128
2	chr2|_|37551067|_|37551067	PRKD3	protein-coding	Intergenic	shore	-6840	4.81	2.29e-06	0.0333
2	chr2|_|37551069|_|37551069	PRKD3	protein-coding	Intergenic	shore	-6842	4.84	1.99e-06	0.0298
2	chr2|_|39102166|_|39102166	DHX57	protein-coding	promoter-TSS (NM_001145450)	shore	909	5.44	1e-07	0.00582
2	chr2|_|42565379|_|42565379	COX7A2L	protein-coding	intron (NM_001319038, intron 2 of 2)	open sea	21799	5.39	1.33e-07	0.00601
2	chr2|_|43398272|_|43398272	ZFP36L2	protein-coding	Intergenic	island	55473	5.07	6.5e-07	0.0156
2	chr2|_|43398276|_|43398276	ZFP36L2	protein-coding	Intergenic	island	55469	5.14	4.65e-07	0.0127
2	chr2|_|74596528|_|74596528	DCTN1	protein-coding	non-coding (NR_033935, exon 11 of 27)	open sea	5334	5.36	1.56e-07	0.00636
20	chr20|_|23338711|_|23338711	LINC01431	ncRNA	promoter-TSS (NR_109884)	island	53	-4.94	1.21e-06	0.0225
20	chr20|_|31485869|_|31485869	EFCAB8	protein-coding	intron (NM_001143967, intron 10 of 26)	open sea	39140	5.77	1.75e-08	0.00224
20	chr20|_|3212142|_|3212142	SLC4A11	protein-coding	exon (NM_001174089, exon 8 of 20)	island	6231	4.61	5.76e-06	0.0495
20	chr20|_|44687283|_|44687283	SLC12A5	protein-coding	3' UTR (NM_020708, exon 26 of 26)	island	29429	4.67	4.39e-06	0.0453
20	chr20|_|45006169|_|45006169	SLC35C2	protein-coding	intron (NM_001318253, intron 11 of 21)	open sea	-13072	4.64	4.89e-06	0.0462
20	chr20|_|49639128|_|49639128	KCNG1	protein-coding	intron (NM_002237, intron 1 of 2)	island	516	4.97	1.08e-06	0.0212
20	chr20|_|55101399|_|55101399	GCNT7	protein-coding	promoter-TSS (NR_160308)	open sea	-418	4.65	4.73e-06	0.0462
20	chr20|_|57485795|_|57485795	GNAS	protein-coding	exon (NM_001077489, exon 12 of 12)	open sea	18577	4.89	1.52e-06	0.0256
20	chr20|_|61297954|_|61297954	SLCO4A1-AS1	ncRNA	promoter-TSS (NR_024470)	open sea	19	4.95	1.16e-06	0.0217
21	chr21|_|35182560|_|35182560	ATP5PO	protein-coding	intron (NM_001001132, intron 20 of 29)	open sea	105548	5.19	3.69e-07	0.0113
21	chr21|_|38566757|_|38566757	TTC3-AS1	ncRNA	promoter-TSS (NR_046651)	open sea	-530	5.58	4.9e-08	0.00365
21	chr21|_|42797716|_|42797716	MX1	protein-coding	promoter-TSS (NM_001178046)	shore	-242	-4.64	5.03e-06	0.0466
21	chr21|_|42799087|_|42799087	MX1	protein-coding	intron (NM_001178046, intron 1 of 14)	shore	921	-5.15	4.44e-07	0.0125
21	chr21|_|46681255|_|46681255	POFUT2	protein-coding	Intergenic	shelf	26555	5.69	2.71e-08	0.00279
21	chr21|_|47393793|_|47393793	LOC101928796	ncRNA	intron (NR_109931, intron 1 of 1)	island	909	-4.89	1.55e-06	0.0258
22	chr22|_|18635448|_|18635448	USP18	protein-coding	intron (NM_017414, intron 1 of 10)	shelf	2511	-4.92	1.35e-06	0.0242
22	chr22|_|20939289|_|20939289	MED15	protein-coding	exon (NM_001293236, exon 13 of 16)	island	76955	5.22	3.15e-07	0.0107
22	chr22|_|31062204|_|31062204	DUSP18	protein-coding	intron (NM_001318371, intron 2 of 2)	shore	1658	4.86	1.81e-06	0.0279
22	chr22|_|31969060|_|31969060	MIR7109	ncRNA	exon (NM_014775, exon 9 of 32)	open sea	48457	4.72	3.46e-06	0.0416
22	chr22|_|42321088|_|42321088	TNFRSF13C	protein-coding	TTS (NM_052945)	shore	1733	-4.68	4.13e-06	0.0451
22	chr22|_|47090191|_|47090191	CERK	protein-coding	intron (NM_022766, intron 9 of 12)	open sea	43958	4.64	4.88e-06	0.0462
22	chr22|_|47186186|_|47186186	TBC1D22A	protein-coding	intron (NM_001284305, intron 1 of 12)	shelf	16362	5.99	5.36e-09	0.00137
22	chr22|_|49879783|_|49879783	MIR3667	ncRNA	intron (NR_110523, intron 1 of 4)	shelf	57331	5.92	8.04e-09	0.00139
3	chr3|_|107298424|_|107298424	BBX	protein-coding	intron (NM_001142568, intron 2 of 17)	open sea	56615	5.24	2.75e-07	0.00969
3	chr3|_|122281882|_|122281882	PARP9	protein-coding	intron (NM_031458, intron 1 of 10)	shore	1265	-5	9.05e-07	0.019
3	chr3|_|122281940|_|122281940	PARP9	protein-coding	intron (NM_031458, intron 1 of 10)	shore	1207	-5.76	1.92e-08	0.00224
3	chr3|_|122282158|_|122282158	PARP9	protein-coding	intron (NM_031458, intron 1 of 10)	shore	989	-5.21	3.22e-07	0.0107
3	chr3|_|126195738|_|126195738	ZXDC	protein-coding	promoter-TSS (NM_001040653)	shore	-976	5.52	6.62e-08	0.0043
3	chr3|_|126570565|_|126570565	PLXNA1	protein-coding	intron (NM_032343, intron 4 of 7)	open sea	-136872	5.57	5.28e-08	0.00378
3	chr3|_|126668267|_|126668267	PLXNA1	protein-coding	intron (NM_032343, intron 6 of 7)	island	-39170	4.91	1.38e-06	0.0243
3	chr3|_|126668514|_|126668514	PLXNA1	protein-coding	intron (NM_032343, intron 6 of 7)	island	-38923	6.72	7.42e-11	0.000154
3	chr3|_|127349905|_|127349905	PODXL2	protein-coding	intron (NM_015720, intron 1 of 7)	shore	1877	5.62	3.96e-08	0.00329
3	chr3|_|147140886|_|147140886	LOC440982	ncRNA	intron (NR_121655, intron 1 of 2)	shore	1772	4.76	2.82e-06	0.0376
3	chr3|_|149657597|_|149657597	PFN2	protein-coding	intron (NM_183381, intron 8 of 9)	open sea	31085	5.36	1.53e-07	0.00636
3	chr3|_|160119270|_|160119270	SMC4	protein-coding	intron (NM_001288753, intron 2 of 23)	shore	923	-5.17	4.02e-07	0.0119
3	chr3|_|160119632|_|160119632	SMC4	protein-coding	intron (NM_001288753, intron 2 of 23)	shore	1285	-5.67	3.09e-08	0.00279
3	chr3|_|160119770|_|160119770	SMC4	protein-coding	exon (NM_001002800, exon 3 of 24)	shore	1423	-5.79	1.64e-08	0.00224
3	chr3|_|160119805|_|160119805	SMC4	protein-coding	exon (NM_001002800, exon 3 of 24)	shore	1458	-5.69	2.69e-08	0.00279
3	chr3|_|160120241|_|160120241	SMC4	protein-coding	intron (NM_005496, intron 2 of 22)	shore	1894	-5.26	2.5e-07	0.00896
3	chr3|_|160120318|_|160120318	SMC4	protein-coding	intron (NM_005496, intron 2 of 22)	shore	1971	-5.36	1.53e-07	0.00636
3	chr3|_|160121021|_|160121021	MIR15B	ncRNA	intron (NM_005496, intron 3 of 22)	shelf	-1355	-6.44	4.13e-10	0.00021
3	chr3|_|160122504|_|160122504	MIR16-2	ncRNA	promoter-TSS (NR_029525)	shelf	-29	-4.78	2.63e-06	0.0361
3	chr3|_|179169867|_|179169867	GNB4	protein-coding	promoter-TSS (NM_021629)	shore	-609	4.73	3.22e-06	0.0406
3	chr3|_|192635090|_|192635090	MB21D2	protein-coding	intron (NM_178496, intron 1 of 1)	island	555	4.75	2.93e-06	0.0378
3	chr3|_|44551825|_|44551825	ZNF852	protein-coding	intron (NM_001287349, intron 1 of 4)	open sea	284	-5.08	6.37e-07	0.0156
3	chr3|_|48129415|_|48129415	MAP4	protein-coding	intron (NM_030885, intron 1 of 3)	shore	923	-4.66	4.47e-06	0.0453
3	chr3|_|49066890|_|49066890	IMPDH2	protein-coding	promoter-TSS (NM_000884)	island	-59	-5.31	2e-07	0.00756
3	chr3|_|54888034|_|54888034	CACNA2D3-AS1	ncRNA	intron (NM_018398, intron 17 of 37)	open sea	47248	-5.58	4.92e-08	0.00365
3	chr3|_|54888038|_|54888038	CACNA2D3-AS1	ncRNA	intron (NM_018398, intron 17 of 37)	open sea	47244	-4.61	5.69e-06	0.0491
3	chr3|_|57580641|_|57580641	ARF4	protein-coding	intron (NM_001660, intron 1 of 5)	shelf	2430	5.68	2.98e-08	0.00279
4	chr4|_|148402668|_|148402668	EDNRA	protein-coding	intron (NR_148963, intron 1 of 6)	island	419	-5.08	6.28e-07	0.0155
4	chr4|_|53733047|_|53733047	RASL11B	protein-coding	TTS (NM_023940)	open sea	4563	5.02	8.14e-07	0.0182
4	chr4|_|72620350|_|72620350	GC	protein-coding	intron (NM_001204306, intron 10 of 13)	open sea	29446	5.29	2.21e-07	0.00809
4	chr4|_|89579171|_|89579171	NAP1L5	protein-coding	TTS (NM_001318505)	open sea	39809	5.43	1.06e-07	0.00582
5	chr5|_|11083028|_|11083028	DAP	protein-coding	intron (NM_001288715, intron 14 of 20)	open sea	-321682	4.63	5.1e-06	0.0467
5	chr5|_|118870549|_|118870549	HSD17B4	protein-coding	intron (NM_001292028, intron 22 of 23)	open sea	82357	5.29	2.22e-07	0.00809
5	chr5|_|1227131|_|1227131	SLC6A18	protein-coding	intron (NM_182632, intron 1 of 11)	island	1635	5.01	8.7e-07	0.0187
5	chr5|_|162887220|_|162887220	NUDCD2	protein-coding	promoter-TSS (NR_138426)	island	-112	-4.64	5.03e-06	0.0466
5	chr5|_|162887846|_|162887846	HMMR	protein-coding	promoter-TSS (NR_138426)	shore	208	-5.01	8.75e-07	0.0187
5	chr5|_|169774361|_|169774361	KCNIP1	protein-coding	Intergenic	open sea	-6130	4.8	2.41e-06	0.0343
5	chr5|_|176779298|_|176779298	LMAN2	protein-coding	promoter-TSS (NM_006816)	shore	-629	-4.77	2.71e-06	0.0366
5	chr5|_|34923254|_|34923254	DNAJC21	protein-coding	exon (NM_018321, exon 8 of 10)	open sea	-6410	5.36	1.56e-07	0.00636
5	chr5|_|35803437|_|35803437	IL7R	protein-coding	intron (NM_024867, intron 34 of 36)	open sea	-53556	4.67	4.31e-06	0.0452
5	chr5|_|41904406|_|41904406	C5orf51	protein-coding	promoter-TSS (NM_175921)	island	-40	-4.64	4.94e-06	0.0463
6	chr6|_|122721440|_|122721440	HSF2	protein-coding	intron (NM_001135564, intron 1 of 11)	shore	643	-4.91	1.44e-06	0.0247
6	chr6|_|126141047|_|126141047	NCOA7-AS1	ncRNA	intron (NM_001199621, intron 2 of 14)	open sea	-1043	5.43	1.07e-07	0.00582
6	chr6|_|145118288|_|145118288	SNORA98	snoRNA	intron (NM_007124, intron 62 of 73)	open sea	391497	5.02	8.48e-07	0.0185
6	chr6|_|14913290|_|14913290	JARID2	protein-coding	Intergenic	open sea	-333010	5.05	7.34e-07	0.0169
6	chr6|_|15497414|_|15497414	DTNBP1	protein-coding	intron (NM_004973, intron 7 of 17)	shore	165845	5.94	6.82e-09	0.00137
6	chr6|_|157745517|_|157745517	TMEM242	protein-coding	promoter-TSS (NM_018452)	shore	-226	4.62	5.41e-06	0.0474
6	chr6|_|166795736|_|166795736	MPC1	protein-coding	intron (NR_073093, intron 1 of 4)	island	692	-4.99	9.62e-07	0.0194
6	chr6|_|16750856|_|16750856	ATXN1	protein-coding	intron (NR_152112, intron 1 of 1)	open sea	9559	5.4	1.26e-07	0.006
6	chr6|_|168388717|_|168388717	KIF25-AS1	ncRNA	Intergenic	shore	9040	5.15	4.38e-07	0.0125
6	chr6|_|27095047|_|27095047	HIST1H2BJ	protein-coding	Intergenic	open sea	5528	-4.71	3.59e-06	0.0419
6	chr6|_|33872384|_|33872384	MIR7159	ncRNA	Intergenic	open sea	5472	-5.13	4.98e-07	0.0129
6	chr6|_|37225003|_|37225003	TMEM217	protein-coding	promoter-TSS (NM_017772)	shore	372	4.96	1.12e-06	0.0213
6	chr6|_|8432073|_|8432073	SLC35B3	protein-coding	intron (NM_001370477, intron 1 of 8)	shelf	3705	5.4	1.25e-07	0.006
6	chr6|_|99283913|_|99283913	POU3F2	protein-coding	exon (NM_005604, exon 1 of 1)	shore	1463	4.65	4.67e-06	0.046
7	chr7|_|1007470|_|1007470	COX19	protein-coding	3' UTR (NM_001031617, exon 3 of 3)	island	7715	6.37	6.05e-10	0.00021
7	chr7|_|148903229|_|148903229	ZNF282	protein-coding	intron (NM_003575, intron 2 of 7)	open sea	10591	5.97	6.01e-09	0.00137
7	chr7|_|150017158|_|150017158	LRRC61	protein-coding	intron (NM_001363434, intron 1 of 2)	shelf	-2592	4.69	3.91e-06	0.0444
7	chr7|_|1684659|_|1684659	TFAMP1	pseudo	Intergenic	shelf	30553	4.62	5.36e-06	0.0474
7	chr7|_|4198696|_|4198696	LOC105375131	ncRNA	intron (NM_152744, intron 31 of 44)	open sea	-24227	5.21	3.31e-07	0.0107
7	chr7|_|44924185|_|44924185	PURB	protein-coding	exon (NM_033224, exon 1 of 1)	open sea	944	-5.19	3.66e-07	0.0113
7	chr7|_|44924193|_|44924193	PURB	protein-coding	exon (NM_033224, exon 1 of 1)	open sea	936	-4.68	4.11e-06	0.0451
7	chr7|_|462824|_|462824	LOC442497	ncRNA	Intergenic	island	43433	4.99	9.62e-07	0.0194
7	chr7|_|6204740|_|6204740	CYTH3	protein-coding	intron (NM_004227, intron 12 of 12)	shore	7028	5.68	2.88e-08	0.00279
7	chr7|_|75545456|_|75545456	MIR4651	ncRNA	TTS (NR_039795)	shore	941	4.63	5.19e-06	0.0467
7	chr7|_|99699379|_|99699379	AP4M1	protein-coding	promoter-TSS (NM_182776)	island	108	-6.45	3.9e-10	0.00021
8	chr8|_|134307913|_|134307913	NDRG1	protein-coding	intron (NM_006096, intron 1 of 15)	shore	1582	4.63	5.26e-06	0.0467
8	chr8|_|22423910|_|22423910	SORBS3	protein-coding	exon (NM_005775, exon 13 of 21)	shore	668	4.68	4.23e-06	0.0452
8	chr8|_|28244447|_|28244447	ZNF395	protein-coding	promoter-TSS (NM_018660)	shore	-470	5	9.15e-07	0.019
8	chr8|_|38411637|_|38411637	C8orf86	protein-coding	Intergenic	open sea	-25457	4.96	1.09e-06	0.0212
8	chr8|_|66977309|_|66977309	DNAJC5B	protein-coding	intron (NR_146171, intron 4 of 6)	open sea	43521	4.78	2.56e-06	0.0359
8	chr8|_|99306717|_|99306717	NIPAL2	protein-coding	promoter-TSS (NM_001321636)	island	-254	-5.34	1.73e-07	0.00686
8	chr8|_|99958555|_|99958555	OSR2	protein-coding	intron (NM_001142462, intron 1 of 3)	shore	1885	-5.53	6.31e-08	0.00423
9	chr9|_|114245468|_|114245468	ECPAS	protein-coding	intron (NM_001364929, intron 1 of 49)	island	374	-4.61	5.85e-06	0.0498
9	chr9|_|126783527|_|126783527	LHX2	protein-coding	exon (NM_004789, exon 4 of 5)	shore	9480	5.06	6.7e-07	0.0158
9	chr9|_|127140112|_|127140112	LOC100129034	ncRNA	intron (NM_002799, intron 6 of 7)	open sea	24360	5.6	4.32e-08	0.00345
9	chr9|_|130726061|_|130726061	FAM102A	protein-coding	intron (NM_001035254, intron 1 of 10)	open sea	-13068	4.64	4.89e-06	0.0462
9	chr9|_|134139855|_|134139855	FAM78A	protein-coding	intron (NM_033387, intron 1 of 1)	shelf	12042	4.96	1.13e-06	0.0213
9	chr9|_|22435062|_|22435062	DMRTA1	protein-coding	Intergenic	open sea	-11761	4.67	4.3e-06	0.0452
9	chr9|_|23821068|_|23821068	ELAVL2	protein-coding	intron (NM_001351462, intron 2 of 8)	island	239	4.87	1.68e-06	0.0269
9	chr9|_|32567094|_|32567094	NDUFB6	protein-coding	TTS (NR_146061)	shore	6063	4.76	2.85e-06	0.0376
9	chr9|_|97489433|_|97489433	AOPEP	protein-coding	intron (NM_001193331, intron 1 of 7)	shore	452	4.88	1.64e-06	0.0266
X	chrX|_|103499153|_|103499153	ESX1	protein-coding	exon (NM_153448, exon 2 of 4)	island	461	4.63	5.17e-06	0.0467
X	chrX|_|119867066|_|119867066	C1GALT1C1	protein-coding	Intergenic	island	-103061	5.04	7.7e-07	0.0176
X	chrX|_|47074333|_|47074333	CDK16	protein-coding	3' UTR (NM_153280, exon 26 of 26)	shelf	-3369	5.79	1.64e-08	0.00224

## Sheet: ST2
Supplementary Table 2 | Association of 245 candidate DNA methylation sites with interaction between manopause status and total HIV-1 reservoir size in CD4+ T cells
Chr	CpG position	Closest Gene	Distance to TSS	Menopause coefficient	Menopause p	Interaction coefficient	Interaction p
chr7	chr7|_|99699379|_|99699379	AP4M1	249	-0.0171284	0.00516587	4.45796e-06	0.107902
chr8	chr8|_|28244447|_|28244447	ZNF395	-103388	-0.0684745	0.0161147	2.46665e-05	0.0580914
chr3	chr3|_|126570565|_|126570565	PLXNA1	147502	0.0268913	0.0223738	-7.91249e-06	0.132377
chr10	chr10|_|678327|_|678327	LOC101930421	-57281	-0.011046	0.0225527	5.14277e-06	0.0211121
chr8	chr8|_|22423910|_|22423910	SORBS3	14659	-0.0577956	0.024793	1.80983e-05	0.123876
chr18	chr18|_|77273175|_|77273175	LOC284240	117403	-0.0109095	0.0273483	3.17001e-06	0.160175
chr19	chr19|_|41815100|_|41815100	CCDC97	-994	-0.0529786	0.031904	1.75121e-05	0.121029
chr5	chr5|_|176779298|_|176779298	LMAN2	413	0.0185094	0.03389	-1.39304e-05	0.000680759
chr17	chr17|_|80250788|_|80250788	LINC01970	19194	-0.0105204	0.0340043	3.6965e-06	0.103782
chr19	chr19|_|19626912|_|19626912	NDUFA13	-107	-0.0125855	0.042042	-4.00932e-08	0.988623
chr3	chr3|_|160119270|_|160119270	SMC4	-48356	-0.0208483	0.0454895	8.53755e-06	0.0745219
chr6	chr6|_|33872384|_|33872384	MIR7159	7700	-0.0170923	0.0492814	4.38037e-06	0.270041
chr1	chr1|_|87795070|_|87795070	LMO4	919	0.0121017	0.0727328	-7.06789e-06	0.0235736
chr11	chr11|_|121324475|_|121324475	SORL1	1563	-0.0791885	0.0770929	5.72825e-05	0.00604022
chr1	chr1|_|230206397|_|230206397	GALNT2	12861	-0.00984171	0.0916574	5.72102e-06	0.0340362
chr9	chr9|_|23821068|_|23821068	ELAVL2	-4995	-0.0458326	0.102332	4.04402e-05	0.00214116
chr11	chr11|_|129940619|_|129940619	APLP2	903	0.00580379	0.147238	-5.65509e-06	0.00264585
chr16	chr16|_|17562841|_|17562841	XYLT1	-1897	-0.0184638	0.165128	1.35085e-05	0.0286968
chr15	chr15|_|43213461|_|43213461	TTBK2	454	0.00472984	0.215013	-3.52827e-06	0.0460542
chr17	chr17|_|77537804|_|77537804	RBFOX3	25574	0.0107411	0.236149	-8.97255e-06	0.0331598
chr14	chr14|_|69431132|_|69431132	ACTN1	-14951	0.0299183	0.263531	-2.63777e-05	0.0339076
chr16	chr16|_|67917790|_|67917790	NRN1L	10864	0.0067553	0.418632	-9.83137e-06	0.0119013
chr9	chr9|_|126783527|_|126783527	LHX2	9638	-0.00567371	0.558314	1.04697e-05	0.0207535
chr20	chr20|_|61297954|_|61297954	SLCO4A1-AS1	24157	0.00298256	0.667416	-7.20541e-06	0.0261497

## Sheet: ST3
Supplementary Table 3 Association analysis of 245 candidate DNA methylation sites on interaction between cigaratte smoking and total HIV-1 reservoir size in CD4+ T cells
Chromosome	CpG position	Closest gene	Distance to TSS	Interaction effect	p value
chr1	chr1|_|210503803|_|210503803	HHAT	1093	1.51793e-05	0.00742512
chr1	chr1|_|62054900|_|62054900	MGC34796	-65014	1.32574e-05	0.0461902
chr11	chr11|_|130732061|_|130732061	LINC02551	-56	-3.01217e-06	0.00393617
chr11	chr11|_|2417654|_|2417654	TSSC4	-4326	8.09598e-06	0.0142466
chr11	chr11|_|119205273|_|119205273	RNF26	36	-3.61845e-06	0.0196162
chr12	chr12|_|121340820|_|121340820	SPPL3	1341	1.26869e-05	0.000733196
chr12	chr12|_|45268614|_|45268614	NELL2	830	1.22729e-05	0.0250329
chr16	chr16|_|17562841|_|17562841	XYLT1	1976	6.17264e-06	0.0222431
chr17	chr17|_|47437764|_|47437764	LOC102724596	-763	1.12045e-05	0.0307641
chr2	chr2|_|43398276|_|43398276	ZFP36L2	55469	2.15814e-05	0.00291013
chr2	chr2|_|43398272|_|43398272	ZFP36L2	55473	1.85563e-05	0.00820635
chr2	chr2|_|37551069|_|37551069	PRKD3	-6842	1.51854e-05	0.0115594
chr2	chr2|_|37551067|_|37551067	PRKD3	-6840	1.23282e-05	0.0288225
chr22	chr22|_|42321088|_|42321088	TNFRSF13C	1733	-1.49299e-05	0.0407531
